# Supplementary material for: Functional Analysis of Pheromone Biosynthesis Activating Neuropeptide Receptor Isoforms in Maruca vitrata
Source: Cells. 2023 May 17;12(10):1410. doi: 10.3390/cells12101410 (PMC10217269; doi:10.3390/cells12101410)
Supplement: Supplementary file 1 [file cells-12-01410-s001.zip]

Archive with 4 entries (4 files):
- Figure S1.pdf
- Figure S2.pdf
- Table S1.pdf
- Video S1.pptx
